# Supplementary material for: Activated-memory T cells influence naïve T cell fate: a noncytotoxic function of human CD8 T cells
Source: Commun Biol. 2022 Jun 29;5:634. doi: 10.1038/s42003-022-03596-2 (PMC9243096; doi:10.1038/s42003-022-03596-2)
Supplement: Supplementary file 4 — Supplementary Data 1 [file 42003_2022_3596_MOESM4_ESM.xlsx]

## Sheet: Figure 1
Figure 1
c	% CTV+ CD45RO+
	Sample ID	TN CD8 Alone		Sample ID	TN+Unstim. CD8 TCM		Sample ID	TN+Stim. CD8 TCM
	HD #11	0.02		HD #11	0.069		HD #11	1.96
	HD #112	0.064		HD #112	0.2		HD #112	0.97
	HD #17	0.14		HD #17	0.093		HD #17	2.77
	HD #18	0.3		HD #18	0.3		HD #18	1.45
	HD #111	0					HD #111	1.3
	HD #12	0.11					HD #12	0.7
	HD #13	0					HD #13	1.14
							HD #116	1.26
							HD #211	1.53
							HD #221	2.85
	% CTV+ CD45RO+						HD #110	1.06
f	Sample ID	TN+Stim.CD8 TCM 1:1 ratio		Sample ID	TN+Stim.CD8 TCM 1:3 ratio
	HD #18	1.45		HD #18	3.83
	HD #110	1.06		HD #110	1.59
	HD #112	0.97		HD #112	2.77
	HD #116	1.26		HD #116	6.03
	HD #221	2.85		HD #221	2.92
	HD #11	1.96		HD #33	3.79
	HD #12	0.7		HD #30	6.43
	HD #13	1.14		HD #14	1.74
	HD #17	2.77		HD #115	1.8
	HD #111	1.3
	HD #211	1.53
h
	Sample ID	% CD95+ cells within
		CTV CD45ROneg	CTV CD45RO+
	HD #33	1.34	94.1
	HD #221	2.26	92.3
	HD #231	1.77	94.6

## Sheet: Figure 2
Figure 2	% CTV+ CD45RO+
c		TEM D7 18hrs post beads removal				TCM D7 18hrs post beads removal				TSCM D7 18hrs post beads removal
	Sample ID	CCR7+ CD45RO+ (%)	CCR7neg CD45RO+ (%)		Sample ID	CCR7+ CD45RO+ (%)	CCR7neg CD45RO+ (%)		Sample ID	TSCM (%)	Memory (%)
	HD #12	6.04	81.4		HD #12	37.7	59.9		HD #13	27.5	65.4
	HD #13	0.95	97.8		HD #13	39.9	57.6		HD #111	13.3	84
	HD #15	3.21	93.9		HD #15	33.3	58.7		HD #211	19.1	78.4
	HD #111	1.49	83.1		HD #111	30.9	67.3
	HD #115	0	99.1		HD #115	41.2	53.5
	HD #211	1.8	84.9		HD #211	51	29.3
e	Sample ID	CFSE lo (Divided Tmem %)	CTV CD45RO+ (%)
	HD #11	0.02	0.58
	HD #17	0.01	0.48
	HD #111	0.08	0.21
	HD #13	0.00077	0.43
	HD #12	1.13	0.47
	HD #112	15	0.28
	HD #13	7.4	0.63
	*HD #112	15.9	1.19
	HD #C20	39.6	0.7
	*HD #116	51.5	1.52
	HD #112	60.1	1.33
	HD #13	36.7	1.45
	HD #111	46.9	1.77
	HD #112	58.6	0.7
	HD #17	58.9	2.77
	*HD #116	68.5	6.03
	HD #C20	70.3	2.87
	*HD #112	72.2	2.85
	HD #18	72.6	1.54
	HD #14	75	1.65
	HD #11	75.6	1.77
	*HD #30	91.1	6.43
	HD #C38	82.2	1.14
	*HD #115	87.9	1.8
		% CTV+ CD45RO+
	* TN:TCM 1:3 ratio

## Sheet: Figure 3
Figure 3
b		TN CD8
	Sample ID	CD8 TCM stim (NIR)	CD8 TCM stim (IR)
	HD #14	1.74	0.43
	HD #30	6.43	0.07
	HD #36	3.14	0.061
	HD #39	1.02	0.26
	HD #70	7.33	0.17
		% CTV+ CD45RO+
d	Sample ID	Isotype	Anti-IL-2
	HD #14	0.93	0.29
	HD #110	1	0.11
	HD #261	1.03	0.36
	HD #316	3.16	0.15
		% CTV+ CD45RO+
f		IL-2 (ng/ml)
		0	0	1	10
	Sample ID	TN+ Stim TCM	TN+ Unstim TCM
	HD #14	0.93	0.21	0.17	0.22
	HD #18	1.87	0.12	0.12	0.13
	HD #110	1.8	0.27	0.18	0.19
	HD #116	1.26	0.096	0.1	0.21
		% CTV+ CD45RO+

## Sheet: Figure 4
Figure 4
d	Sample ID	Co-culture	Cell free Sup.
	HD #32	1.31	0.21
	HD #33	0.97	0.44
	HD #38	0.89	0.61
	HD #C20	3.25	0.27
		% CTV+ CD45RO+
f	Sample ID	Co-culture	Transwell	Beads only
	HD #18	1.45	0	0.029
	HD #115	1.74	0.24	0.045
	HD #30	4.25	0.087	0.037
	HD #39	2.87	0.22
	HD #70	0.91	0.039
		% CTV+ CD45RO+

## Sheet: Figure 5
Figure 5
c		Anti-MHC I (ug/ml)
	Sample ID	Isotype	2.5	5	10
	HD #14	0.93	0.47	0.44	0.4
	HD #110	1.8	0.4	0.19	0.17
	HD #116	1.26	0.24	0.34	0.32
	HD #316	1.96	1.05	1.18	0.86
		% CTV+ CD45RO+
e
	Sample ID	Media	Anti-MHC I
	HD #C20	2.92	1.56
	HD #18	3.83	1.48
	HD #110	1.59	0.27
	HD #112	2.54	0.66
	HD #115	1.74	0.82
	HD #116	6.03	0.84
		% CTV+ CD45RO+

## Sheet: Figure 6
Figure 6
e
		% CD69+ with in			% CD69+ with in
	Sample ID	CD8 TN		Sample ID	CTV CD45ROneg	CTV CD45RO+
	HD #115	0.18		HD #12	41.3	94.4
	HD #211	0.17		HD #18	62.9	79.6
	HD #291	0.052		HD #261	20.3	75
				HD #316	37.9	90.5

## Sheet: Suppl. Figure 1
Suppl. Figure 1	% CTV+ CD45RO+
d		TN CD8+Unstim CD8 TEM			TN CD8+Stim CD8 TEM			TN CD8+Unstim CD8 TSCM			TN CD8+Stim CD8 TEM
	Sample ID			Sample ID			Sample ID			Sample ID
	HD #11	0.19		HD #11	0.41		HD #16	0.28		HD #16	1.81
	HD #12	0.2		HD #12	0.47		HD #221	0		HD #221	0.39
	HD #17	0.033		HD #17	0.42		HD #211	0.64		HD #211	1.38
	HD #111	0		HD #111	0.46		HD #11	0		HD #111	1.29
				HD #112	0.28					HD #13	0.66
				HD #13	0.38					HD #12	1.48
f		TN CD8
	Sample ID	Media	Unstim. CD4 TCM	Stim.CD4 TCM
	HD #30	0.26	0.44	10.1
	HD #37	0.066	0.69	5.88
	HD #39	0.2	0.39	10.5
	HD #48		0.36	6.86
		% CTV+ CD45RO+

## Sheet: Suppl. Figure 3
Suppl. Figure 3
b		CsA (ng/ml)
	Sample ID	0	10	100
	HD #14	1.29	1.12	0.16
	HD #18	1.43	0.89	0.065
	HD #261	0.52	0.26	0.19
	HD #316	2.14	0.65	0.21
		% CTV+ CD45RO+
c		TCM
	Sample ID	Unstim.	Stim.
	HD #36	2214	6881
	HD #39	1400	3857
	HD #48	1308	3925
	HD #57	1003	3991
		IL-2 sup. levels
d		TCM
	Sample ID	Unstim.	Stim.
	HD #14	0	1483.02
	HD #39	0	130.55
	HD #48	0	440.83
	HD #57	0	2218.97
	HD #C20-2	0	2537.48
		MHC I MFI
